# Supplementary material for: Mechanistic Insights into the Non-Monotonic Flame Retardancy of CPVC/ABS Composite
Source: Polymers (Basel). 2025 Sep 5;17(17):2415. doi: 10.3390/polym17172415 (PMC12431173; doi:10.3390/polym17172415)
Supplement: Supplementary file 1 [file polymers-17-02415-s001.zip]

Archive with 1 entries (1 files):
- polymers-3833225-supplementary.pdf
